# Supplementary material for: The Joint Association of Diet Quality and Sleep Regularity with Incident Cardiovascular Disease in the Multi-Ethnic Study of Atherosclerosis
Source: Nutrients. 2025 May 22;17(11):1750. doi: 10.3390/nu17111750 (PMC12158227; doi:10.3390/nu17111750)
Supplement: Supplementary file 1 [file nutrients-17-01750-s001.zip]

Archive with 1 entries (1 files):
- nutrients-3624950-supplementary.pdf
